# Supplementary material for: The Impact of Lifestyle Intervention on Dietary Quality among Rural Women with Previous Gestational Diabetes Mellitus—A Randomized Controlled Study
Source: Nutrients. 2021 Jul 30;13(8):2642. doi: 10.3390/nu13082642 (PMC8402030; doi:10.3390/nu13082642)
Supplement: Supplementary file 1 [file nutrients-13-02642-s001.zip]

Archive with 1 entries (1 files):
- nutrients-1315727-SI.pdf
